# Supplementary material for: Methylphenidate Promotes Premature Growth Plate Closure: In Vitro Evidence
Source: Int J Mol Sci. 2023 Feb 20;24(4):4175. doi: 10.3390/ijms24044175 (PMC9968202; doi:10.3390/ijms24044175)
Supplement: Supplementary file 1 [file ijms-24-04175-s001.zip]

Archive with 1 entries (1 files):
- ijms-2111204-supplementary.pdf
